# Supplementary material for: Functional Investigation of a Novel PIWIL4 Mutation in Nonobstructive Azoospermia During the First Wave of Spermatogenesis
Source: Biomolecules. 2025 Feb 17;15(2):297. doi: 10.3390/biom15020297 (PMC11852923; doi:10.3390/biom15020297)
Supplement: Supplementary file 1 [file biomolecules-15-00297-s001.zip]

Archive with 2 entries (2 files):
- Supplemental figures.pdf
- Table S1 antibodies and reagents.xlsx
