# Supplementary material for: Functional Investigation of a Novel PIWIL4 Mutation in Nonobstructive Azoospermia During the First Wave of Spermatogenesis
Source: Biomolecules. 2025 Feb 17;15(2):297. doi: 10.3390/biom15020297 (PMC11852923; doi:10.3390/biom15020297)
Supplement: Supplementary file 1 [file biomolecules-15-00297-s001.zip › Table S1 antibodies and reagents.xlsx]

## Sheet: antibodies
Antibody	Company	catalog #
Rabbit polyclonal anti-LINE-1 ORF1p	Abcam	ab216324
Rabbit polyclonal anti-SOX9	Millipore	AB5535
Goat polyclonal anti-PLZF	R&D	AF2944
Rabbit Polyclonal anti-PIWIL4	Abbexa	abx037910
Rabbit polyclonal anti-PIWIL4	Abcam	ab21869
Rabbit polyclonal anti-LIN28A	Cell Signaling	3978S
HRP Conjugated anti-β-actin	Abways technology	AB2001
Rabbit polyclonal anti-FLAG	Proteintech	20543-1-AP
Mouse monoclonal anti-SYCP3	Abcam	ab97672
Rabbit polyclonal anti-5-Methylcytosine	Abnova	MAB15115
Rabbit polyclonal anti-NEUROG3	Abclonal	A2772
Donkey anti-Rabbit IgG Alexa Fluor 488	Thermo	A32790TR
Donkey anti-Mouse IgG Alexa Fluor 555	Thermo	A-31570
Donkey anti-Goat IgG Alexa Fluor 647	invitrogen	A21447
anti-mouse secondary antibody	Sigma	A9044
anti-rabbit secondary antibody	Sigma	A9169
Reagents
Pierce Protease and Phosphatase Inhibitor Mini Tablet	Thermo	A32959
In Situ Cell Death TMR	Roche	12156792910
Immunohistochemistry Kit	Sangon Biotech	D601037-0050
